# Supplementary material for: How Healthcare Practitioners Have Supported Their Prostate Cancer Patients to Try and Overcome Barriers to Physical Activity
Source: Int J Environ Res Public Health. 2026 Jul 17;23(7):920. doi: 10.3390/ijerph23070920 (PMC13409902; doi:10.3390/ijerph23070920)
Supplement: Supplementary file 1 [file ijerph-23-00920-s001.zip]

Archive with 1 entries (1 files):
- ijerph-4342716-supplementary.pdf
